# Supplementary material for: Domain-Level Distribution of Pathogenic BRCA1/2 Somatic Mutations Shows No Evidence of Large Subtype-Specific Enrichment in Breast Cancer: A Three-Cohort Analysis Supporting Broad BRCA Testing
Source: Genes (Basel). 2026 Jun 13;17(6):693. doi: 10.3390/genes17060693 (PMC13299929; doi:10.3390/genes17060693)
Supplement: Supplementary file 1 [file genes-17-00693-s001.zip]

Archive with 1 entries (1 files):
- genes-4345781-supplementary.pdf
